# Supplementary material for: Molecular subtype identification and predictive power of N6-methyladenosine regulator in unexplained recurrent pregnancy loss
Source: Front Genet. 2022 Sep 2;13:925652. doi: 10.3389/fgene.2022.925652 (PMC9478558; doi:10.3389/fgene.2022.925652)
Supplement: Supplementary file 1 [file Table3.csv]

ID	Description	setSize	enrichmentScore	NES	pvalue	p.adjust	qvalues	rank	leading_edge	core_enrichment
hsa04978	Mineral absorption	55	0.500997632727071	1.80347387311567	0.000619304008558942	0.0822676538541247	0.0766558199372191	1702	tags=25%, list=10%, signal=23%	MT1G/MT1H/MT1M/MT1E/SLC5A1/MT1F/MT1X/SLC34A2/TRPM6/SLC30A1/MT2A/S100G/CLCN2/FXYD2
hsa04061	Viral protein interaction with cytokine and cytokine receptor	90	0.438731429526578	1.72410987657652	0.000639827792178017	0.0822676538541247	0.0766558199372191	3890	tags=40%, list=24%, signal=31%	CXCL14/CXCR4/TNFRSF10A/IL6ST/IL20RA/CCL23/PPBP/CCR3/CCL17/CXCR1/TNFSF10/CXCL2/CXCL13/XCL1/PF4/PF4V1/IL6R/TNFRSF14/CX3CR1/IL2RB/CCL21/CXCR5/CXCL10/CCL24/CXCL9/IL24/CCR9/IL22RA1/TNFRSF10D/CXCL11/IL19/CCL16/TNFRSF1A/IL20/CXCL3/CXCL5
hsa04110	Cell cycle	123	-0.38525602680165	-1.62555373975076	0.000745628282665783	0.0822676538541247	0.0766558199372191	3138	tags=38%, list=19%, signal=31%	TFDP1/HDAC2/PLK1/ZBTB17/CCNB2/MCM4/PTTG2/CCNE1/CCND3/CCNA2/STAG1/PKMYT1/MCM3/ORC5/E2F2/CDC23/DBF4/ANAPC7/YWHAQ/TGFB1/CDK1/BUB1/PCNA/TTK/CCNE2/CDC45/CDK2/CDC25A/ORC6/ORC1/E2F3/PRKDC/TFDP2/CDC20/CDK4/E2F1/ANAPC13/CDKN2C/BUB1B/CDKN2A/MCM2/TP53/MAD2L1/CCND2/PTTG1/CDC6/CCNA1
hsa04310	Wnt signaling pathway	157	-0.354161729378287	-1.55710886862905	0.00156030879458593	0.129115552751986	0.120308020214126	1317	tags=17%, list=8%, signal=16%	CBY1/DVL3/WNT7B/TCF7/LEF1/SFRP4/LGR5/CAMK2A/WNT5B/FZD10/ROR2/CAMK2B/WNT2B/FOSL1/WNT5A/TP53/CCND2/PORCN/NKD1/BAMBI/WNT11/PRICKLE1/RSPO3/WNT7A/SFRP1/MMP7/WIF1
hsa00601	Glycosphingolipid biosynthesis - lacto and neolacto series	27	0.595309456081063	1.85679511857728	0.00264924607952509	0.175380090464561	0.163416652905442	2123	tags=30%, list=13%, signal=26%	B3GNT3/FUT2/FUT4/ST3GAL6/B4GALT4/A4GALT/B3GNT4/FUT9
hsa05020	Prion disease	240	-0.308860133127906	-1.44549201101306	0.00578676269056005	0.311239303114268	0.290008318691304	5503	tags=44%, list=34%, signal=30%	VDAC1/PSMD1/PPP3R2/NCF4/PRKCD/APAF1/PSMC3/C8B/NDUFV3/C1QB/COX6B1/PSMB3/PSMD11/COX7B/TUBA1B/RYR1/SLC25A4/BAD/COX8A/UQCRC1/PSMC4/SOD1/ATP6/COX6C/TUBA3D/TUBB3/C1QC/PPP3CA/SDHD/PSMD2/C5/NDUFB2/COX6B2/CYCS/C1QA/NDUFB7/TUBA1C/MAPK3/PRNP/ATF2/PSMD9/PPP3CB/KLC4/GRIN3B/HSPA5/NDUFA11/MAPK10/ITPR2/NDUFA13/CREB3L4/PSMD8/NDUFB8/COX4I1/PSMB2/TUBB4B/NDUFS4/PSMD6/PSMA4/HSPA1L/CYC1/CACNA1S/TUBB6/CACNA1D/PRKACA/BA…
hsa00340	Histidine metabolism	20	0.599658960026645	1.70792820736195	0.00740216614563401	0.311239303114268	0.290008318691304	1552	tags=35%, list=9%, signal=32%	MAOA/HAL/UROC1/HNMT/HDC/ASPA/ALDH3B2
hsa03030	DNA replication	36	-0.50152670190565	-1.67925315098289	0.00829761110814584	0.311239303114268	0.290008318691304	3479	tags=44%, list=21%, signal=35%	POLE2/POLA2/RNASEH2A/MCM4/MCM3/POLD2/POLE3/PCNA/RFC3/RPA2/DNA2/FEN1/POLE4/PRIM1/MCM2/LIG1
hsa03410	Base excision repair	32	-0.519791122520263	-1.68251642014957	0.00954942696399904	0.311239303114268	0.290008318691304	5671	tags=69%, list=35%, signal=45%	PARP1/APEX2/MPG/HMGB1/MUTYH/XRCC1/LIG3/PARP2/MBD4/OGG1/POLE2/POLB/NEIL2/POLD2/POLE3/PCNA/FEN1/POLE4/PARP3/APEX1/LIG1/NEIL3
hsa04260	Cardiac muscle contraction	82	-0.369595129665807	-1.46444514683249	0.0105304159806248	0.311239303114268	0.290008318691304	3131	tags=28%, list=19%, signal=23%	TNNT2/ATP2A1/CACNG2/CACNB1/CYC1/CACNA1S/CACNA1D/TPM4/HRC/TPM1/COX7A2L/CACNG7/CACNB4/MYL3/CACNA2D2/MYL2/TPM2/COX7A1/ATP1B1/ATP1A2/TNNI3/CACNG6/TNNC1
hsa04068	FoxO signaling pathway	127	0.342408645546241	1.43621934898301	0.011571426503822	0.311239303114268	0.290008318691304	4215	tags=38%, list=26%, signal=28%	SOD2/BCL6/GABARAPL1/SGK1/GADD45B/SMAD3/CREBBP/TNFSF10/GADD45G/IRS2/S1PR4/CDKN2D/PRKAB2/GRM1/BNIP3/GADD45A/FOXG1/CDKN1B/PCK1/PCK2/HOMER2/PLK3/MAPK14/BCL2L11/FOXO1/INSR/SLC2A4/FOXO4/SIRT1/CHUK/RBL2/IRS4/SOS2/FBXO32/PRKAB1/BRAF/KLF2/TGFB3/FOXO3/PRKAG3/IKBKB/IGF1R/PIK3R1/FASLG/TGFBR2/EP300/PIK3R2/NLK
hsa05202	Transcriptional misregulation in cancer	161	0.329333186966374	1.42208894254104	0.012099400336696	0.311239303114268	0.290008318691304	2388	tags=25%, list=15%, signal=22%	CD86/ZBTB16/BCL6/FLT3/HPGD/MET/JUP/SIX1/PAX8/BIRC3/ELK4/SMAD1/GZMB/NFKBIZ/GADD45B/KLF3/PER2/PDGFA/SPINT1/GADD45G/CSF2/DEFA6/BAIAP3/NGFR/LMO2/GADD45A/NTRK1/MMP3/CDKN1B/ZEB1/RXRA/PAX5/IL2RB/TLX3/TLX1/PPARG/TRAF1/WNT16/CDK9/ID2/FOXO1
hsa04710	Circadian rhythm	29	0.537204969167505	1.7054425558168	0.0122239001223126	0.311239303114268	0.290008318691304	4361	tags=55%, list=27%, signal=41%	RORC/PER2/RORB/PRKAB2/RORA/NPAS2/BHLHE41/CRY2/NR1D1/PRKAB1/CSNK1D/PRKAG3/ARNTL/CLOCK/CUL1/PRKAA2
hsa00760	Nicotinate and nicotinamide metabolism	29	0.52451177188914	1.66514598365097	0.0160588698118784	0.333701049607994	0.310937851916496	2597	tags=41%, list=16%, signal=35%	NNMT/AOX1/ENPP3/NAMPT/SIRT7/NT5E/PNP/NT5C2/BST1/NUDT12/SIRT1/NT5C
hsa01200	Carbon metabolism	107	-0.332976451589249	-1.38800880780814	0.0174001342176035	0.333701049607994	0.310937851916496	4639	tags=42%, list=28%, signal=30%	GOT1L1/SUCLA2/GPI/RPE/GAPDH/ADH5/CAT/SDHD/TPI1/TKT/IDH3A/ENO1/IDH3G/PKLR/ENO3/GOT2/GLUD2/ECHS1/CPS1/ACAT1/ALDOC/PCCB/IDH3B/ME3/PFKM/G6PD/TKTL1/SHMT2/ACSS1/PRPS1/PGD/PGAM2/HIBCH/RGN/GOT1/ME2/AMT/ME1/FH/SDS/PHGDH/IDH2/FBP1/GLDC/OGDHL
hsa05166	Human T-cell leukemia virus 1 infection	216	-0.287992786002482	-1.32472453817127	0.0174713228082028	0.333701049607994	0.310937851916496	3014	tags=25%, list=18%, signal=21%	POLB/TLN2/CCNB2/HLA-DRB4/HLA-G/PTTG2/CCNE1/HLA-DMB/CD3G/CCND3/PRKACA/CCNA2/ADCY5/HLA-A/BAX/CD40/SLC25A6/E2F2/HLA-F/LCK/CDC23/IL2RA/NFATC3/HLA-DPB1/ANAPC7/TGFB1/VDAC3/CCNE2/CDK2/SLC25A5/ETS1/IL1R2/E2F3/FOS/CREB5/CDC20/CDK4/CREB3/E2F1/ANAPC13/HLA-DQA1/CDKN2C/BUB1B/PIK3CD/PIK3R3/FOSL1/CDKN2A/TP53/MAD2L1/CCND2/PTTG1/MSX2/CCNA1/MMP7
hsa04062	Chemokine signaling pathway	182	0.315026270837875	1.39308803865245	0.0180466258404951	0.333701049607994	0.310937851916496	4208	tags=33%, list=26%, signal=25%	CXCL14/PLCB4/CXCR4/VAV3/ADCY1/CCL23/FGR/PPBP/CCR3/CCL17/CXCR1/CXCL2/CXCL13/RAC3/XCL1/TIAM1/STAT5B/GNG12/PF4/GNAI3/PF4V1/ADCY2/CX3CR1/SHC3/GSK3A/VAV2/ROCK1/CCL21/ADCY9/CXCR5/PXN/NFKBIB/CXCL10/CCL24/GNAI1/CHUK/SOS2/CXCL9/CCR9/PRKCZ/GNB5/CXCL11/PTK2B/GNB1/BRAF/CCL16/FOXO3/GNB3/RAP1B/IKBKB/RAC2/CXCL3/CXCL5/GNAI2/PIK3R1/SRC/PRKACG/ADCY3/STAT1/PIK3R2
hsa04920	Adipocytokine signaling pathway	67	0.401303687032377	1.49722012153879	0.0181468848729422	0.333701049607994	0.310937851916496	4565	tags=43%, list=28%, signal=31%	PRKCQ/ACSL5/ACSBG2/IRS2/PRKAB2/TRAF2/ACSL3/CD36/SLC2A1/RXRA/PCK1/PCK2/SOCS3/TRADD/NFKBIB/SLC2A4/CHUK/IRS4/CPT1A/PRKAB1/PRKAG3/ACSL4/TNFRSF1A/IKBKB/ACSL6/PRKAA2/PPARA/LEP/JAK2
hsa00730	Thiamine metabolism	13	-0.63521138418823	-1.62103178128912	0.0228521717938165	0.347756958414705	0.324034946145678	1394	tags=54%, list=8%, signal=49%	ALPI/AK7/AK8/ALPL/AK1/NTPCR/ALPP
hsa02010	ABC transporters	43	0.447567385282619	1.55486861153218	0.0230059179924044	0.347756958414705	0.324034946145678	1058	tags=21%, list=6%, signal=20%	ABCC3/ABCA7/DEFB1/ABCG1/TAP2/ABCA5/ABCA1/ABCA12/CFTR
hsa04668	TNF signaling pathway	109	0.337748821902514	1.37123358546801	0.0261675485800211	0.347756958414705	0.324034946145678	3890	tags=36%, list=24%, signal=27%	MAP3K5/NOD2/RPS6KA5/BIRC3/MAP3K8/MAP3K14/CXCL2/LIF/CSF2/TRAF2/JUNB/RIPK3/EDN1/JUN/PTGS2/MMP3/CREB3L1/VEGFC/ATF6B/SOCS3/TRADD/TRAF5/MAPK14/TRAF1/CXCL10/TAB2/CHUK/CFLAR/MAP2K7/MAP2K4/ATF4/DAB2IP/RPS6KA4/IL15/TNFRSF1A/IKBKB/CXCL3/TRAF3/CXCL5
hsa05224	Breast cancer	143	-0.30428025276724	-1.32022738486528	0.0263347783929549	0.347756958414705	0.324034946145678	1243	tags=16%, list=8%, signal=15%	DVL3/WNT7B/TCF7/LEF1/HEY2/E2F3/FOS/WNT5B/FGF16/FZD10/CDK4/FGF1/E2F1/WNT2B/PIK3CD/PIK3R3/DLL3/FGF10/PGR/WNT5A/TP53/WNT11/WNT7A
hsa04010	MAPK signaling pathway	282	0.27768900805092	1.30208225921306	0.0263630492774084	0.347756958414705	0.324034946145678	3409	tags=26%, list=21%, signal=21%	PTPRR/MAP3K5/EFNA1/FLT3/RPS6KA5/MET/KITLG/PLA2G4D/ELK4/GADD45B/CACNG3/ERBB3/PPP3CC/CACNG8/PLA2G4F/TEK/FLNB/ERBB2/MAP3K8/MAP3K14/FGF7/PDGFA/RAC3/GADD45G/MKNK2/MAPK8IP3/EFNA3/TRAF2/FGF18/GNG12/IL1R1/DUSP1/NGFR/MAP3K11/JUN/MAP3K4/CACNA1H/GADD45A/CACNA1B/NTRK1/PPM1B/VEGFC/RASGRP4/TAOK1/PDGFRA/TRADD/MAP3K2/MAPK14/FGFR4/VEGFA/INSR/TAB2/MECOM/CHUK/TRAF6/SOS2/CACNG5/DUSP3/MAP3K3/DDIT3/MAP2K7/RASGRF2/RPS6…
hsa04080	Neuroactive ligand-receptor interaction	331	-0.26489919888869	-1.28411764918171	0.0274753093167942	0.347756958414705	0.324034946145678	2252	tags=20%, list=14%, signal=17%	KISS1/ADORA1/LPAR4/S1PR5/LYNX1/PTH2R/OPRL1/SCT/P2RY10/GABRB1/DRD2/OXTR/P2RY13/VIPR2/GRID2/GABRA5/ADRA2B/VIPR1/CHRNA3/EDN3/MCHR1/UTS2R/GABRG1/KISS1R/PRSS2/FPR3/GABRA3/HTR1E/NPY5R/GHR/PRL/APLN/TACR1/PTGFR/SSTR1/SSTR2/CHRNA2/MTNR1B/GCGR/PYY/AGT/NTSR1/UCN2/P2RX1/CHRNA5/LPAR3/GRIN3A/ADCYAP1R1/BDKRB2/CHRM4/LYPD6/GRM4/CRH/APLNR/CCKBR/LYPD6B/CHRM1/PLG/HTR1A/GABBR2/CHRNG/EDN2/F2RL2/TRH/PENK
hsa04621	NOD-like receptor signaling pathway	166	0.310534707129054	1.34816225841109	0.0291086504299775	0.347756958414705	0.324034946145678	2629	tags=25%, list=16%, signal=21%	NOD2/CAMP/PLCB4/GABARAPL1/GBP2/BIRC3/NAMPT/IRF7/ITPR3/CTSB/GBP3/TXNIP/CXCL2/IFNA10/TRAF2/PSTPIP1/DEFA6/MFN1/NOD1/TLR4/RIPK3/PKN2/JUN/CARD6/IFNAR1/TICAM1/XIAP/TRPM2/ITPR1/NLRX1/MCU/TRAF5/MAPK14/IFNA8/NFKBIB/MAVS/CARD18/TAB2/ATG5/CHUK/TRAF6
hsa04724	Glutamatergic synapse	107	0.329384880916702	1.3299192486454	0.0291263613600806	0.347756958414705	0.324034946145678	2760	tags=24%, list=17%, signal=20%	GRIA1/SLC1A1/PLCB4/PLA2G4D/ADCY1/ITPR3/DLGAP1/PPP3CC/GRIA2/PLA2G4F/GRM5/GRIK4/GNG12/GRM1/GNAI3/ADCY2/ITPR1/HOMER2/ADCY9/SLC38A1/GRM6/GRM3/PLD2/GNAI1/GRIK5/SHANK2
hsa03450	Non-homologous end-joining	11	-0.654072637780767	-1.60285696367794	0.0303988968610457	0.347756958414705	0.324034946145678	2800	tags=36%, list=17%, signal=30%	XRCC5/DNTT/PRKDC/FEN1
hsa03060	Protein export	22	-0.529279785854621	-1.58135823850334	0.0304040338977927	0.347756958414705	0.324034946145678	4929	tags=59%, list=30%, signal=41%	SEC11A/SRP14/SEC61A2/IMMP2L/SRP9/HSPA5/SRP68/SEC61B/SRP54/SRPRB/SEC61A1/OXA1L/SPCS1
hsa04972	Pancreatic secretion	92	0.35079320111892	1.3854641634906	0.030468132308237	0.347756958414705	0.324034946145678	2412	tags=27%, list=15%, signal=23%	CPA3/PLA2G2A/PLCB4/CCKAR/ADCY1/ITPR3/PNLIP/CELA2B/CFTR/PLA2G5/CELA3B/FXYD2/ADCY2/SLC9A1/ITPR1/CPB1/BST1/PNLIPRP1/ATP2B4/ADCY9/TPCN2/RAB11A/CPA2/RYR2/CELA3A
hsa01040	Biosynthesis of unsaturated fatty acids	20	-0.512878026036826	-1.49505754854891	0.0366147258849027	0.396852767224002	0.369781716637407	3439	tags=55%, list=21%, signal=44%	SCD/BAAT/ELOVL5/ELOVL6/FADS2/HSD17B4/SCP2/ACOT7/TECR/ELOVL4/ELOVL2
hsa00770	Pantothenate and CoA biosynthesis	21	0.516389035477626	1.50699403498094	0.0371674797098008	0.396852767224002	0.369781716637407	341	tags=14%, list=2%, signal=14%	VNN1/GADL1/ENPP3
hsa05215	Prostate cancer	97	-0.327351291275127	-1.34054111256365	0.039461995656044	0.400347552545228	0.373038107475757	1466	tags=20%, list=9%, signal=18%	KLK3/CCNE2/CDK2/TCF7/LEF1/SRD5A2/IL1R2/E2F3/CREB5/HSP90AB1/HSP90B1/CREB3/PDGFC/E2F1/PIK3CD/PIK3R3/PDGFD/PLAU/TP53
hsa04218	Cellular senescence	152	-0.29553135834752	-1.29598548651776	0.0411177797462841	0.400347552545228	0.373038107475757	3845	tags=34%, list=23%, signal=26%	MAPK3/TRPM7/TRAF3IP2/CALML5/PPP3CB/LIN9/ITPR2/HUS1/PPP1CC/IGFBP3/SERPINE1/RBBP4/CCNB2/HLA-G/TRPV4/CCNE1/CCND3/CACNA1D/CCNA2/CALM3/HLA-A/CALM1/MYBL2/SLC25A6/E2F2/HLA-F/RRAS/NFATC3/CALML4/TGFB1/CDK1/NBN/VDAC3/CCNE2/HIPK4/EIF4EBP1/CDK2/SLC25A5/CDC25A/MAPK12/ETS1/E2F3/CDK4/E2F1/PIK3CD/PIK3R3/CDKN2A/TP53/CCND2/FOXM1/CCNA1
hsa05218	Melanoma	72	-0.356617864803403	-1.38700907923422	0.0411233135544947	0.400347552545228	0.373038107475757	2459	tags=26%, list=15%, signal=23%	IGF1/BAX/FGF5/E2F2/PDGFB/FGF8/E2F3/FGF16/CDK4/FGF1/PDGFC/E2F1/PIK3CD/PIK3R3/PDGFD/CDKN2A/FGF10/TP53/HGF
hsa00830	Retinol metabolism	47	0.418699030794675	1.46331049457122	0.0456712033616741	0.421564243208126	0.392807515535001	980	tags=17%, list=6%, signal=16%	CYP26A1/CYP2C9/ALDH1A3/CYP2C18/AOX1/CYP3A5/DHRS3/UGT2B15
hsa04726	Serotonergic synapse	106	0.336908110786004	1.3579202833199	0.0460693643573287	0.421564243208126	0.392807515535001	2293	tags=20%, list=14%, signal=17%	SLC18A2/MAOA/CYP2C9/CYP2C18/PLCB4/PLA2G4D/ALOX5/ITPR3/RAPGEF3/PLA2G4F/HTR1D/GNG12/DUSP1/CACNA1B/PTGS2/GNAI3/ITPR1/CYP2C19/ALOX15B/HTR2C/ALOX12
hsa05214	Glioma	74	-0.361744688855502	-1.41931652788645	0.0471234954643525	0.421564243208126	0.392807515535001	2459	tags=27%, list=15%, signal=23%	IGF1/CALM3/CALM1/PLCG1/BAX/E2F2/PDGFB/CALML4/CAMK1/CAMK1G/E2F3/CAMK2A/CDK4/CAMK4/CAMK2B/E2F1/PIK3CD/PIK3R3/CDKN2A/TP53
hsa05143	African trypanosomiasis	35	0.428249879208869	1.43076482222728	0.0493601462522852	0.429952852881747	0.400623901715223	963	tags=20%, list=6%, signal=19%	IDO1/PLCB4/IDO2/F2RL1/HBA2/APOL1/HBB
