# Supplementary material for: Molecular subtype identification and predictive power of N6-methyladenosine regulator in unexplained recurrent pregnancy loss
Source: Front Genet. 2022 Sep 2;13:925652. doi: 10.3389/fgene.2022.925652 (PMC9478558; doi:10.3389/fgene.2022.925652)
Supplement: Supplementary file 2 [file Table1.xlsx]

## Sheet: Sheet1
Table 1 Two datasets included in this study
	GSE165004	GSE26787
Organism	Homo sapiens	Homo sapiens
Tissue	Endometrial	Endometrial
Experiment type	Expression profiling by array	Expression profiling by array
Platforms	GPL16699	GPL570 [HG-U133_Plus_2]
Gene (number)	32080	21755
Sample (number)
Fertile_Control	24	5
RPL	24	5
total	48	10
