# Supplementary material for: Molecular subtype identification and predictive power of N6-methyladenosine regulator in unexplained recurrent pregnancy loss
Source: Front Genet. 2022 Sep 2;13:925652. doi: 10.3389/fgene.2022.925652 (PMC9478558; doi:10.3389/fgene.2022.925652)
Supplement: Supplementary file 3 [file Table2.csv]

ONTOLOGY	ID	Description	GeneRatio	BgRatio	pvalue	p.adjust	qvalue	geneID	Count
CC	GO:0031430	M band	2/60	24/19520	0.00245510451964202	0.088805486766531	0.0776213371173627	FHL2/TRIM63	2
CC	GO:0030017	sarcomere	4/60	203/19520	0.00351475565171015	0.088805486766531	0.0776213371173627	RYR3/FHL2/TNNT1/TRIM63	4
CC	GO:0005790	smooth endoplasmic reticulum	2/60	30/19520	0.00382392709924993	0.088805486766531	0.0776213371173627	RYR3/PLCB4	2
CC	GO:0030016	myofibril	4/60	224/19520	0.00498222970096076	0.088805486766531	0.0776213371173627	RYR3/FHL2/TNNT1/TRIM63	4
CC	GO:0043292	contractile fiber	4/60	231/19520	0.0055506483969495	0.088805486766531	0.0776213371173627	RYR3/FHL2/TNNT1/TRIM63	4
CC	GO:0031672	A band	2/60	37/19520	0.00577438368337336	0.088805486766531	0.0776213371173627	FHL2/TRIM63	2
CC	GO:0030018	Z disc	3/60	122/19520	0.00628982718251218	0.088805486766531	0.0776213371173627	RYR3/FHL2/TRIM63	3
CC	GO:0009925	basal plasma membrane	4/60	240/19520	0.00634324905475222	0.088805486766531	0.0776213371173627	TACSTD2/CLDN1/CD1D/MST1R	4
CC	GO:0031674	I band	3/60	134/19520	0.00813904790265645	0.0912499620719191	0.0797579555703804	RYR3/FHL2/TRIM63	3
CC	GO:0045178	basal part of cell	4/60	258/19520	0.00814731804213563	0.0912499620719191	0.0797579555703804	TACSTD2/CLDN1/CD1D/MST1R	4
CC	GO:0062023	collagen-containing extracellular matrix	5/60	423/19520	0.0096012714266784	0.0977583999807255	0.0854467217876642	LAD1/COL2A1/FGL2/MXRA5/CPA3	5
CC	GO:0005788	endoplasmic reticulum lumen	4/60	306/19520	0.0145192380614896	0.134487770423972	0.117550400840502	WNT7A/COL2A1/DMP1/TSPAN33	4
CC	GO:0016328	lateral plasma membrane	2/60	62/19520	0.0156101876384968	0.134487770423972	0.117550400840502	TACSTD2/CLDN1	2
CC	GO:0005581	collagen trimer	2/60	87/19520	0.0294108059726044	0.213849672401379	0.186917476816995	COL2A1/C1QTNF5	2
CC	GO:0097197	tetraspanin-enriched microdomain	1/60	10/19520	0.0303229028863267	0.213849672401379	0.186917476816995	TSPAN33	1
CC	GO:0005604	basement membrane	2/60	94/19520	0.0338989351108952	0.213849672401379	0.186917476816995	LAD1/COL2A1	2
CC	GO:0005583	fibrillar collagen trimer	1/60	12/19520	0.0362780694252339	0.213849672401379	0.186917476816995	COL2A1	1
CC	GO:0098643	banded collagen fibril	1/60	12/19520	0.0362780694252339	0.213849672401379	0.186917476816995	COL2A1	1
CC	GO:0098688	parallel fiber to Purkinje cell synapse	1/60	12/19520	0.0362780694252339	0.213849672401379	0.186917476816995	PLCB4	1
BP	GO:0002830	positive regulation of type 2 immune response	2/57	16/18862	0.00104779235781146	0.306691909244738	0.280748469885405	CD86/IL33	2
BP	GO:0001502	cartilage condensation	2/57	20/18862	0.0016461814364338	0.306691909244738	0.280748469885405	WNT7A/COL2A1	2
BP	GO:0098743	cell aggregation	2/57	23/18862	0.00217931013896954	0.306691909244738	0.280748469885405	WNT7A/COL2A1	2
BP	GO:0032753	positive regulation of interleukin-4 production	2/57	24/18862	0.00237282707512374	0.306691909244738	0.280748469885405	CD86/IL33	2
BP	GO:0043501	skeletal muscle adaptation	2/57	26/18862	0.00278328622794147	0.306691909244738	0.280748469885405	TNNT1/TRIM63	2
BP	GO:1900027	regulation of ruffle assembly	2/57	29/18862	0.00345683069938788	0.306691909244738	0.280748469885405	PFN2/TACSTD2	2
BP	GO:0002828	regulation of type 2 immune response	2/57	30/18862	0.00369658650054657	0.306691909244738	0.280748469885405	CD86/IL33	2
BP	GO:0032673	regulation of interleukin-4 production	2/57	32/18862	0.00419868118159503	0.306691909244738	0.280748469885405	CD86/IL33	2
BP	GO:0120033	negative regulation of plasma membrane bounded cell projection assembly	2/57	32/18862	0.00419868118159503	0.306691909244738	0.280748469885405	PFN2/TACSTD2	2
BP	GO:0032633	interleukin-4 production	2/57	33/18862	0.00446092797359595	0.306691909244738	0.280748469885405	CD86/IL33	2
BP	GO:0042092	type 2 immune response	2/57	36/18862	0.00529191784335615	0.306691909244738	0.280748469885405	CD86/IL33	2
BP	GO:0043403	skeletal muscle tissue regeneration	2/57	37/18862	0.0055835131527388	0.306691909244738	0.280748469885405	WNT7A/SOX15	2
BP	GO:0071548	response to dexamethasone	2/57	38/18862	0.00588233272838165	0.306691909244738	0.280748469885405	FIBIN/CLDN1	2
BP	GO:0097178	ruffle assembly	2/57	43/18862	0.00748323519498774	0.306691909244738	0.280748469885405	PFN2/TACSTD2	2
BP	GO:0071559	response to transforming growth factor beta	4/57	257/18862	0.00755684073961327	0.306691909244738	0.280748469885405	WNT7A/SMURF2/CLDN1/MXRA5	4
BP	GO:0051384	response to glucocorticoid	3/57	135/18862	0.00791549738636749	0.306691909244738	0.280748469885405	FIBIN/CLDN1/TRIM63	3
BP	GO:0061028	establishment of endothelial barrier	2/57	48/18862	0.0092581146200078	0.306691909244738	0.280748469885405	WNT7A/CLDN1	2
BP	GO:0014888	striated muscle adaptation	2/57	52/18862	0.0107996484994297	0.306691909244738	0.280748469885405	TNNT1/TRIM63	2
BP	GO:0031960	response to corticosteroid	3/57	152/18862	0.0109261571764055	0.306691909244738	0.280748469885405	FIBIN/CLDN1/TRIM63	3
BP	GO:0031529	ruffle organization	2/57	55/18862	0.0120249672255009	0.306691909244738	0.280748469885405	PFN2/TACSTD2	2
BP	GO:2000300	regulation of synaptic vesicle exocytosis	2/57	55/18862	0.0120249672255009	0.306691909244738	0.280748469885405	WNT7A/CNR1	2
BP	GO:1900024	regulation of substrate adhesion-dependent cell spreading	2/57	57/18862	0.0128741567900487	0.306691909244738	0.280748469885405	TACSTD2/OLFM4	2
BP	GO:0002697	regulation of immune effector process	5/57	465/18862	0.0130426536078811	0.306691909244738	0.280748469885405	CFI/FGL2/CD1D/CD86/IL33	5
BP	GO:0060284	regulation of cell development	5/57	485/18862	0.0153995293502251	0.306691909244738	0.280748469885405	HES2/WNT7A/LINGO1/TACSTD2/OLFM4	5
BP	GO:0010721	negative regulation of cell development	3/57	174/18862	0.0156854044700699	0.306691909244738	0.280748469885405	WNT7A/LINGO1/TACSTD2	3
BP	GO:2000027	regulation of animal organ morphogenesis	3/57	176/18862	0.0161673793777161	0.306691909244738	0.280748469885405	WNT7A/TACSTD2/SMURF2	3
BP	GO:0032496	response to lipopolysaccharide	4/57	326/18862	0.0168786457171229	0.306691909244738	0.280748469885405	NLRP7/CLDN1/CD86/CNR1	4
BP	GO:0001885	endothelial cell development	2/57	66/18862	0.0170059197268862	0.306691909244738	0.280748469885405	WNT7A/CLDN1	2
BP	GO:0031345	negative regulation of cell projection organization	3/57	180/18862	0.0171562358441212	0.306691909244738	0.280748469885405	LINGO1/PFN2/TACSTD2	3
BP	GO:0002695	negative regulation of leukocyte activation	3/57	182/18862	0.0176631437207544	0.306691909244738	0.280748469885405	FGL2/CD86/CNR1	3
BP	GO:0031032	actomyosin structure organization	3/57	191/18862	0.0200475171563094	0.306691909244738	0.280748469885405	PFN2/TACSTD2/TNNT1	3
BP	GO:0031099	regeneration	3/57	192/18862	0.0203229017685538	0.306691909244738	0.280748469885405	WNT7A/CLDN1/SOX15	3
BP	GO:0002237	response to molecule of bacterial origin	4/57	346/18862	0.0205153806290709	0.306691909244738	0.280748469885405	NLRP7/CLDN1/CD86/CNR1	4
BP	GO:0002292	T cell differentiation involved in immune response	2/57	73/18862	0.0205572368350125	0.306691909244738	0.280748469885405	FGL2/CD86	2
BP	GO:0042246	tissue regeneration	2/57	73/18862	0.0205572368350125	0.306691909244738	0.280748469885405	WNT7A/SOX15	2
BP	GO:0050866	negative regulation of cell activation	3/57	200/18862	0.0226014035067341	0.306691909244738	0.280748469885405	FGL2/CD86/CNR1	3
BP	GO:0031349	positive regulation of defense response	4/57	361/18862	0.0235380118862859	0.306691909244738	0.280748469885405	CD1D/CNR1/IL33/RPS6KA5	4
BP	GO:0070555	response to interleukin-1	3/57	206/18862	0.0243983430788666	0.306691909244738	0.280748469885405	NLRP7/RPS6KA5/TRIM63	3
BP	GO:0046928	regulation of neurotransmitter secretion	2/57	85/18862	0.0272915364993985	0.306691909244738	0.280748469885405	WNT7A/CNR1	2
BP	GO:0060021	roof of mouth development	2/57	86/18862	0.0278879568084536	0.306691909244738	0.280748469885405	WNT7A/COL2A1	2
BP	GO:0010810	regulation of cell-substrate adhesion	3/57	218/18862	0.028218580529769	0.306691909244738	0.280748469885405	TACSTD2/DMP1/OLFM4	3
BP	GO:0002699	positive regulation of immune effector process	3/57	219/18862	0.0285505366156134	0.306691909244738	0.280748469885405	CD1D/CD86/IL33	3
BP	GO:0070664	negative regulation of leukocyte proliferation	2/57	88/18862	0.0290965086981208	0.306691909244738	0.280748469885405	CD86/IL33	2
BP	GO:0051492	regulation of stress fiber assembly	2/57	89/18862	0.0297085685122376	0.306691909244738	0.280748469885405	PFN2/TACSTD2	2
BP	GO:0001660	fever generation	1/57	10/18862	0.0298188534424143	0.306691909244738	0.280748469885405	CNR1	1
BP	GO:0001820	serotonin secretion	1/57	10/18862	0.0298188534424143	0.306691909244738	0.280748469885405	CNR1	1
BP	GO:0002291	T cell activation via T cell receptor contact with antigen bound to MHC molecule on antigen presenting cell	1/57	10/18862	0.0298188534424143	0.306691909244738	0.280748469885405	FGL2	1
BP	GO:0031652	positive regulation of heat generation	1/57	10/18862	0.0298188534424143	0.306691909244738	0.280748469885405	CNR1	1
BP	GO:0032536	regulation of cell projection size	1/57	10/18862	0.0298188534424143	0.306691909244738	0.280748469885405	WNT7A	1
BP	GO:0032754	positive regulation of interleukin-5 production	1/57	10/18862	0.0298188534424143	0.306691909244738	0.280748469885405	IL33	1
BP	GO:0043084	penile erection	1/57	10/18862	0.0298188534424143	0.306691909244738	0.280748469885405	CNR1	1
BP	GO:0045843	negative regulation of striated muscle tissue development	1/57	10/18862	0.0298188534424143	0.306691909244738	0.280748469885405	SOX15	1
BP	GO:0060272	embryonic skeletal joint morphogenesis	1/57	10/18862	0.0298188534424143	0.306691909244738	0.280748469885405	COL2A1	1
BP	GO:0070170	regulation of tooth mineralization	1/57	10/18862	0.0298188534424143	0.306691909244738	0.280748469885405	DMP1	1
BP	GO:0071313	cellular response to caffeine	1/57	10/18862	0.0298188534424143	0.306691909244738	0.280748469885405	RYR3	1
BP	GO:0099550	trans-synaptic signaling	modulating synaptic transmission	1/57	10/18862	0.0298188534424143	0.306691909244738	0.280748469885405	CNR1	1
BP	GO:1903557	positive regulation of tumor necrosis factor superfamily cytokine production	2/57	90/18862	0.0303257699986911	0.306691909244738	0.280748469885405	CD86/IL33	2
BP	GO:0001731	formation of translation preinitiation complex	1/57	11/18862	0.0327522464698803	0.306691909244738	0.280748469885405	EIF5	1
BP	GO:0002604	regulation of dendritic cell antigen processing and presentation	1/57	11/18862	0.0327522464698803	0.306691909244738	0.280748469885405	FGL2	1
BP	GO:0032736	positive regulation of interleukin-13 production	1/57	11/18862	0.0327522464698803	0.306691909244738	0.280748469885405	IL33	1
BP	GO:0035404	histone-serine phosphorylation	1/57	11/18862	0.0327522464698803	0.306691909244738	0.280748469885405	RPS6KA5	1
BP	GO:0045348	positive regulation of MHC class II biosynthetic process	1/57	11/18862	0.0327522464698803	0.306691909244738	0.280748469885405	IL33	1
BP	GO:0045628	regulation of T-helper 2 cell differentiation	1/57	11/18862	0.0327522464698803	0.306691909244738	0.280748469885405	CD86	1
BP	GO:0048635	negative regulation of muscle organ development	1/57	11/18862	0.0327522464698803	0.306691909244738	0.280748469885405	SOX15	1
BP	GO:0060174	limb bud formation	1/57	11/18862	0.0327522464698803	0.306691909244738	0.280748469885405	COL2A1	1
BP	GO:0070673	response to interleukin-18	1/57	11/18862	0.0327522464698803	0.306691909244738	0.280748469885405	CLDN1	1
BP	GO:1901862	negative regulation of muscle tissue development	1/57	11/18862	0.0327522464698803	0.306691909244738	0.280748469885405	SOX15	1
BP	GO:1902474	positive regulation of protein localization to synapse	1/57	11/18862	0.0327522464698803	0.306691909244738	0.280748469885405	WNT7A	1
BP	GO:1905383	protein localization to presynapse	1/57	11/18862	0.0327522464698803	0.306691909244738	0.280748469885405	WNT7A	1
BP	GO:0010769	regulation of cell morphogenesis involved in differentiation	2/57	94/18862	0.0328452855066419	0.306691909244738	0.280748469885405	TACSTD2/OLFM4	2
BP	GO:0015837	amine transport	2/57	94/18862	0.0328452855066419	0.306691909244738	0.280748469885405	SLC22A16/CNR1	2
BP	GO:0002683	negative regulation of immune system process	4/57	403/18862	0.0333908843010366	0.306691909244738	0.280748469885405	FGL2/CD86/CNR1/IL33	4
BP	GO:0110149	regulation of biomineralization	2/57	96/18862	0.0341349784629145	0.306691909244738	0.280748469885405	FBLN7/DMP1	2
BP	GO:1901890	positive regulation of cell junction assembly	2/57	96/18862	0.0341349784629145	0.306691909244738	0.280748469885405	WNT7A/CLDN1	2
BP	GO:0043502	regulation of muscle adaptation	2/57	97/18862	0.0347871872195879	0.306691909244738	0.280748469885405	TNNT1/TRIM63	2
BP	GO:0110020	regulation of actomyosin structure organization	2/57	98/18862	0.0354442582884128	0.306691909244738	0.280748469885405	PFN2/TACSTD2	2
BP	GO:0002002	regulation of angiotensin levels in blood	1/57	12/18862	0.0356769253702681	0.306691909244738	0.280748469885405	CPA3	1
BP	GO:0002003	angiotensin maturation	1/57	12/18862	0.0356769253702681	0.306691909244738	0.280748469885405	CPA3	1
BP	GO:0002863	positive regulation of inflammatory response to antigenic stimulus	1/57	12/18862	0.0356769253702681	0.306691909244738	0.280748469885405	CNR1	1
BP	GO:0021681	cerebellar granular layer development	1/57	12/18862	0.0356769253702681	0.306691909244738	0.280748469885405	WNT7A	1
BP	GO:0033004	negative regulation of mast cell activation	1/57	12/18862	0.0356769253702681	0.306691909244738	0.280748469885405	CNR1	1
BP	GO:0036005	response to macrophage colony-stimulating factor	1/57	12/18862	0.0356769253702681	0.306691909244738	0.280748469885405	MST1R	1
BP	GO:0036006	cellular response to macrophage colony-stimulating factor stimulus	1/57	12/18862	0.0356769253702681	0.306691909244738	0.280748469885405	MST1R	1
BP	GO:0042538	hyperosmotic salinity response	1/57	12/18862	0.0356769253702681	0.306691909244738	0.280748469885405	CLDN1	1
BP	GO:0043380	regulation of memory T cell differentiation	1/57	12/18862	0.0356769253702681	0.306691909244738	0.280748469885405	FGL2	1
BP	GO:0046322	negative regulation of fatty acid oxidation	1/57	12/18862	0.0356769253702681	0.306691909244738	0.280748469885405	CNR1	1
BP	GO:0051001	negative regulation of nitric-oxide synthase activity	1/57	12/18862	0.0356769253702681	0.306691909244738	0.280748469885405	CNR1	1
BP	GO:0055012	ventricular cardiac muscle cell differentiation	1/57	12/18862	0.0356769253702681	0.306691909244738	0.280748469885405	FHL2	1
BP	GO:0060707	trophoblast giant cell differentiation	1/57	12/18862	0.0356769253702681	0.306691909244738	0.280748469885405	SOX15	1
BP	GO:0061517	macrophage proliferation	1/57	12/18862	0.0356769253702681	0.306691909244738	0.280748469885405	IL33	1
BP	GO:0090557	establishment of endothelial intestinal barrier	1/57	12/18862	0.0356769253702681	0.306691909244738	0.280748469885405	CLDN1	1
BP	GO:1905245	regulation of aspartic-type peptidase activity	1/57	12/18862	0.0356769253702681	0.306691909244738	0.280748469885405	NLRP7	1
BP	GO:0050867	positive regulation of cell activation	4/57	412/18862	0.0357738018046051	0.306691909244738	0.280748469885405	CD1D/CD86/IL33/SOX15	4
BP	GO:0042102	positive regulation of T cell proliferation	2/57	99/18862	0.0361061574600066	0.306691909244738	0.280748469885405	CD1D/CD86	2
BP	GO:0043279	response to alkaloid	2/57	99/18862	0.0361061574600066	0.306691909244738	0.280748469885405	RYR3/CNR1	2
BP	GO:0051588	regulation of neurotransmitter transport	2/57	99/18862	0.0361061574600066	0.306691909244738	0.280748469885405	WNT7A/CNR1	2
BP	GO:0070663	regulation of leukocyte proliferation	3/57	241/18862	0.036379911090963	0.306691909244738	0.280748469885405	CD1D/CD86/IL33	3
BP	GO:0060079	excitatory postsynaptic potential	2/57	100/18862	0.0367728506808784	0.306691909244738	0.280748469885405	WNT7A/CHRNG	2
BP	GO:0010951	negative regulation of endopeptidase activity	3/57	245/18862	0.037910885204758	0.306691909244738	0.280748469885405	NLRP7/WFDC9/SERPINA6	3
BP	GO:0032231	regulation of actin filament bundle assembly	2/57	102/18862	0.0381204838323387	0.306691909244738	0.280748469885405	PFN2/TACSTD2	2
BP	GO:0030217	T cell differentiation	3/57	246/18862	0.0382987520830704	0.306691909244738	0.280748469885405	FGL2/CD1D/CD86	3
BP	GO:0014889	muscle atrophy	1/57	13/18862	0.0385929155694138	0.306691909244738	0.280748469885405	TRIM63	1
BP	GO:0015697	quaternary ammonium group transport	1/57	13/18862	0.0385929155694138	0.306691909244738	0.280748469885405	SLC22A16	1
BP	GO:0031650	regulation of heat generation	1/57	13/18862	0.0385929155694138	0.306691909244738	0.280748469885405	CNR1	1
BP	GO:0033127	regulation of histone phosphorylation	1/57	13/18862	0.0385929155694138	0.306691909244738	0.280748469885405	RPS6KA5	1
BP	GO:0033604	negative regulation of catecholamine secretion	1/57	13/18862	0.0385929155694138	0.306691909244738	0.280748469885405	CNR1	1
BP	GO:0034144	negative regulation of toll-like receptor 4 signaling pathway	1/57	13/18862	0.0385929155694138	0.306691909244738	0.280748469885405	BPIFB1	1
BP	GO:0043379	memory T cell differentiation	1/57	13/18862	0.0385929155694138	0.306691909244738	0.280748469885405	FGL2	1
BP	GO:0060347	heart trabecula formation	1/57	13/18862	0.0385929155694138	0.306691909244738	0.280748469885405	FHL2	1
BP	GO:0070307	lens fiber cell development	1/57	13/18862	0.0385929155694138	0.306691909244738	0.280748469885405	WNT7A	1
BP	GO:0071415	cellular response to purine-containing compound	1/57	13/18862	0.0385929155694138	0.306691909244738	0.280748469885405	RYR3	1
BP	GO:0071599	otic vesicle development	1/57	13/18862	0.0385929155694138	0.306691909244738	0.280748469885405	COL2A1	1
BP	GO:1904889	regulation of excitatory synapse assembly	1/57	13/18862	0.0385929155694138	0.306691909244738	0.280748469885405	WNT7A	1
BP	GO:0002062	chondrocyte differentiation	2/57	103/18862	0.0388013564299914	0.306691909244738	0.280748469885405	WNT7A/COL2A1	2
BP	GO:0045785	positive regulation of cell adhesion	4/57	425/18862	0.039387044457697	0.306691909244738	0.280748469885405	DMP1/OLFM4/CD1D/CD86	4
BP	GO:0016079	synaptic vesicle exocytosis	2/57	104/18862	0.0394868884098563	0.306691909244738	0.280748469885405	WNT7A/CNR1	2
BP	GO:0030038	contractile actin filament bundle assembly	2/57	104/18862	0.0394868884098563	0.306691909244738	0.280748469885405	PFN2/TACSTD2	2
BP	GO:0043149	stress fiber assembly	2/57	104/18862	0.0394868884098563	0.306691909244738	0.280748469885405	PFN2/TACSTD2	2
BP	GO:0099565	chemical synaptic transmission	postsynaptic	2/57	105/18862	0.0401770464889046	0.306691909244738	0.280748469885405	WNT7A/CHRNG	2
BP	GO:0071560	cellular response to transforming growth factor beta stimulus	3/57	251/18862	0.0402687138547767	0.306691909244738	0.280748469885405	WNT7A/SMURF2/CLDN1	3
BP	GO:0042391	regulation of membrane potential	4/57	431/18862	0.0411231437255752	0.306691909244738	0.280748469885405	WNT7A/CHRNG/CNR1/POPDC3	4
BP	GO:0002475	antigen processing and presentation via MHC class Ib	1/57	14/18862	0.0415002424203099	0.306691909244738	0.280748469885405	CD1D	1
BP	GO:0002638	negative regulation of immunoglobulin production	1/57	14/18862	0.0415002424203099	0.306691909244738	0.280748469885405	IL33	1
BP	GO:0002864	regulation of acute inflammatory response to antigenic stimulus	1/57	14/18862	0.0415002424203099	0.306691909244738	0.280748469885405	CNR1	1
BP	GO:0010771	negative regulation of cell morphogenesis involved in differentiation	1/57	14/18862	0.0415002424203099	0.306691909244738	0.280748469885405	TACSTD2	1
BP	GO:0014733	regulation of skeletal muscle adaptation	1/57	14/18862	0.0415002424203099	0.306691909244738	0.280748469885405	TNNT1	1
BP	GO:0072498	embryonic skeletal joint development	1/57	14/18862	0.0415002424203099	0.306691909244738	0.280748469885405	COL2A1	1
BP	GO:0090715	immunological memory formation process	1/57	14/18862	0.0415002424203099	0.306691909244738	0.280748469885405	FGL2	1
BP	GO:1900025	negative regulation of substrate adhesion-dependent cell spreading	1/57	14/18862	0.0415002424203099	0.306691909244738	0.280748469885405	TACSTD2	1
BP	GO:0034446	substrate adhesion-dependent cell spreading	2/57	108/18862	0.042274946771938	0.306691909244738	0.280748469885405	TACSTD2/OLFM4	2
BP	GO:0060071	Wnt signaling pathway	planar cell polarity pathway	2/57	108/18862	0.042274946771938	0.306691909244738	0.280748469885405	WNT7A/SMURF2	2
BP	GO:0010466	negative regulation of peptidase activity	3/57	257/18862	0.0426997282974175	0.306691909244738	0.280748469885405	NLRP7/WFDC9/SERPINA6	3
BP	GO:0001894	tissue homeostasis	3/57	260/18862	0.0439425069279666	0.306691909244738	0.280748469885405	COL2A1/PIWIL4/CLDN1	3
BP	GO:0002468	dendritic cell antigen processing and presentation	1/57	15/18862	0.044398931203313	0.306691909244738	0.280748469885405	FGL2	1
BP	GO:0023035	CD40 signaling pathway	1/57	15/18862	0.044398931203313	0.306691909244738	0.280748469885405	CD86	1
BP	GO:0045064	T-helper 2 cell differentiation	1/57	15/18862	0.044398931203313	0.306691909244738	0.280748469885405	CD86	1
BP	GO:0051770	positive regulation of nitric-oxide synthase biosynthetic process	1/57	15/18862	0.044398931203313	0.306691909244738	0.280748469885405	IL33	1
BP	GO:0070885	negative regulation of calcineurin-NFAT signaling cascade	1/57	15/18862	0.044398931203313	0.306691909244738	0.280748469885405	FHL2	1
BP	GO:0106057	negative regulation of calcineurin-mediated signaling	1/57	15/18862	0.044398931203313	0.306691909244738	0.280748469885405	FHL2	1
BP	GO:1901163	regulation of trophoblast cell migration	1/57	15/18862	0.044398931203313	0.306691909244738	0.280748469885405	SMURF2	1
BP	GO:0002286	T cell activation involved in immune response	2/57	111/18862	0.0444132983130311	0.306691909244738	0.280748469885405	FGL2/CD86	2
BP	GO:0090175	regulation of establishment of planar polarity	2/57	112/18862	0.0451349198813219	0.306691909244738	0.280748469885405	WNT7A/SMURF2	2
BP	GO:0010633	negative regulation of epithelial cell migration	2/57	114/18862	0.0465912268907681	0.306691909244738	0.280748469885405	PFN2/TACSTD2	2
BP	GO:0001732	formation of cytoplasmic translation initiation complex	1/57	16/18862	0.0472890071263469	0.306691909244738	0.280748469885405	EIF5	1
BP	GO:0006098	pentose-phosphate shunt	1/57	16/18862	0.0472890071263469	0.306691909244738	0.280748469885405	DERA	1
BP	GO:0009048	dosage compensation by inactivation of X chromosome	1/57	16/18862	0.0472890071263469	0.306691909244738	0.280748469885405	YTHDC1	1
BP	GO:0014874	response to stimulus involved in regulation of muscle adaptation	1/57	16/18862	0.0472890071263469	0.306691909244738	0.280748469885405	TRIM63	1
BP	GO:0031649	heat generation	1/57	16/18862	0.0472890071263469	0.306691909244738	0.280748469885405	CNR1	1
BP	GO:0045346	regulation of MHC class II biosynthetic process	1/57	16/18862	0.0472890071263469	0.306691909244738	0.280748469885405	IL33	1
BP	GO:0048012	hepatocyte growth factor receptor signaling pathway	1/57	16/18862	0.0472890071263469	0.306691909244738	0.280748469885405	MST1R	1
BP	GO:0061450	trophoblast cell migration	1/57	16/18862	0.0472890071263469	0.306691909244738	0.280748469885405	SMURF2	1
BP	GO:0070166	enamel mineralization	1/57	16/18862	0.0472890071263469	0.306691909244738	0.280748469885405	DMP1	1
BP	GO:0099509	regulation of presynaptic cytosolic calcium ion concentration	1/57	16/18862	0.0472890071263469	0.306691909244738	0.280748469885405	CNR1	1
BP	GO:0051146	striated muscle cell differentiation	3/57	269/18862	0.0477790204350155	0.306691909244738	0.280748469885405	FHL2/TNNT1/POPDC3	3
BP	GO:0043500	muscle adaptation	2/57	118/18862	0.0495552074035177	0.306691909244738	0.280748469885405	TNNT1/TRIM63	2
MF	GO:0043394	proteoglycan binding	2/62	36/18337	0.00658119785665344	0.325627897785793	0.306347298574792	FBLN7/COL2A1	2
MF	GO:0005201	extracellular matrix structural constituent	3/62	170/18337	0.0198610817576732	0.325627897785793	0.306347298574792	COL2A1/FGL2/MXRA5	3
MF	GO:0004866	endopeptidase inhibitor activity	3/62	180/18337	0.0230483300047602	0.325627897785793	0.306347298574792	NLRP7/WFDC9/SERPINA6	3
MF	GO:0030414	peptidase inhibitor activity	3/62	187/18337	0.0254357201973203	0.325627897785793	0.306347298574792	NLRP7/WFDC9/SERPINA6	3
MF	GO:0061135	endopeptidase regulator activity	3/62	192/18337	0.0272197749286896	0.325627897785793	0.306347298574792	NLRP7/WFDC9/SERPINA6	3
MF	GO:0001618	virus receptor activity	2/62	76/18337	0.0273118385815241	0.325627897785793	0.306347298574792	CLDN1/CD86	2
MF	GO:0140272	exogenous protein binding	2/62	77/18337	0.0279800612276051	0.325627897785793	0.306347298574792	CLDN1/CD86	2
MF	GO:0005516	calmodulin binding	3/62	198/18337	0.0294471304568796	0.325627897785793	0.306347298574792	PNCK/MARCKSL1/RYR3	3
MF	GO:0015651	quaternary ammonium group transmembrane transporter activity	1/62	10/18337	0.0333096363454498	0.325627897785793	0.306347298574792	SLC22A16	1
MF	GO:0031419	cobalamin binding	1/62	10/18337	0.0333096363454498	0.325627897785793	0.306347298574792	TCN2	1
MF	GO:0071723	lipopeptide binding	1/62	10/18337	0.0333096363454498	0.325627897785793	0.306347298574792	CD1D	1
MF	GO:0016832	aldehyde-lyase activity	1/62	11/18337	0.036579937133718	0.325627897785793	0.306347298574792	DERA	1
MF	GO:0048407	platelet-derived growth factor binding	1/62	11/18337	0.036579937133718	0.325627897785793	0.306347298574792	COL2A1	1
MF	GO:0089720	caspase binding	1/62	12/18337	0.0398393523851484	0.325627897785793	0.306347298574792	NLRP7	1
MF	GO:0061134	peptidase regulator activity	3/62	230/18337	0.0429035672739447	0.325627897785793	0.306347298574792	NLRP7/WFDC9/SERPINA6	3
MF	GO:0031432	titin binding	1/62	13/18337	0.0430879177413347	0.325627897785793	0.306347298574792	TRIM63	1
MF	GO:0004867	serine-type endopeptidase inhibitor activity	2/62	98/18337	0.043453981695641	0.325627897785793	0.306347298574792	WFDC9/SERPINA6	2
